# Supplementary material for: Preclinical Antiviral and Safety Profiling of the HBV RNA Destabilizer AB-161
Source: Viruses. 2024 Feb 21;16(3):323. doi: 10.3390/v16030323 (PMC10975527; doi:10.3390/v16030323)
Supplement: Supplementary file 1 [file viruses-16-00323-s001.zip]

Archive with 1 entries (1 files):
- viruses-2870925-supplementary.pdf
